# Supplementary material for: Synthetic Polypeptides with Cationic Arginine Moieties Showing High Antimicrobial Activity in Similar Mineral Environments to Blood Plasma
Source: Polymers (Basel). 2022 May 2;14(9):1868. doi: 10.3390/polym14091868 (PMC9104764; doi:10.3390/polym14091868)
Supplement: Supplementary file 1 [file polymers-14-01868-s001.zip]

Archive with 1 entries (1 files):
- polymers-1669605-supplementary.pdf
